# Supplementary material for: Plasma Tissue Factor Pathway Inhibitor Levels Correlate with Disease Activity and Are Associated with Altered Thrombin Generation in Pediatric Inflammatory Bowel Disease
Source: Pharmaceuticals (Basel). 2026 May 8;19(5):738. doi: 10.3390/ph19050738 (PMC13210234; doi:10.3390/ph19050738)
Supplement: Supplementary file 1 [file pharmaceuticals-19-00738-s001.zip]

Archive with 1 entries (1 files):
- pharmaceuticals-4295962-supplementary.pdf
